# Supplementary material for: Willingness to Pay a Higher Price for Pork Obtained Using Animal-Friendly Raising Techniques: A Consumers’ Opinion Survey
Source: Foods. 2023 Nov 21;12(23):4201. doi: 10.3390/foods12234201 (PMC10706721; doi:10.3390/foods12234201)
Supplement: Supplementary file 1 [file foods-12-04201-s001.zip]

Archive with 1 entries (1 files):
- foods-2699551-supplementary.pdf
